# Supplementary material for: Use of expert elicitation in the field of occupational hygiene: Comparison of expert and observed data distributions
Source: PLoS One. 2022 Jun 8;17(6):e0269704. doi: 10.1371/journal.pone.0269704 (PMC9176777; doi:10.1371/journal.pone.0269704)
Supplement: S1 Data — (XLSX) [file pone.0269704.s001.xlsx]

## Sheet: Instructions
Elicitation steps		Elicitation parameter descriptors
1. Review elicitation table on the following tab 2. Work through the elicitation table by placing your best estimation* for each exposure value in the corresponding field 3. Values are required to be given by measurement concentration and percentage of the occupational exposure limit (OEL) *this should be based on your expert opinion and professional judgement		Lowest: Lowest exposure value (value the expert would be really surprised if it was less than) Highest: Highest exposure value (value the expert would be really surprised if it was more than) Most common: Most common exposure value (estimated most likely value that would lie between estimated ‘lowest’ and ‘highest’ values)
Relevent occupatinal exposure limits (OELs) (for an 8 hour work shift)		Job role descriptors
Respirable crystalline silica: 0.1 mg/m3 Inhalable dust: 10 mg/m3 Respirable dust: 3 mg/m3		Project driller: All staff involved in exploration drilling. Mobile equipment operator: All occupations that operate heavy equipment including, but not limited to, haul truck drivers, excavators, grader, and loader operators, rubber wheel dozer and track dozer operators. Fixed plant maintainer: Process plant maintainers, other than those working in workshops. Drill and blast operator: All staff i…

## Sheet: Elicitation table
		Job role
Contaminant	Elicitation value	Project driller		Mobile equipment operator		Fixed plant maintainer		Drill and blast operator
		%OEL	mg/m3	%OEL	mg/m3	%OEL	mg/m3	%OEL	mg/m3
Respirable crystalline silica	Lowest
	Highest
	Most common
Inhalable dust	Lowest
	Highest
	Most common
Respirable dust	Lowest
	Highest
	Most common
