# Supplementary material for: Use of expert elicitation in the field of occupational hygiene: Comparison of expert and observed data distributions
Source: PLoS One. 2022 Jun 8;17(6):e0269704. doi: 10.1371/journal.pone.0269704 (PMC9176777; doi:10.1371/journal.pone.0269704)
Supplement: S2 Data — (XLSX) [file pone.0269704.s002.xlsx]

## Sheet: Air Conts_Mode
Contaminant	JobRole	Expert number	OEL_lowest	OEL_Highest	EXPERT OEL_mostcommon	mgDm3_Lowest	mgDm3_Highest	MEASURED OEL_mostcommon	Did expert overestimate?	EXPERT CONC_mostcommon	MEASURED CONC_mostcommon	Did expert overestimate?
Respirable crystalline silica	Project driller	1	20	120	500	0.02	1.2	4.65	Y	0.5	0	Y
Respirable crystalline silica	Mobile equipment operator	1	20	900	80	0.02	0.9	5.38	Y	0.08	0	Y
Respirable crystalline silica	Fixed plant maintainer	1	0	400	60	0	0.4	4.6	Y	0.06	0	Y
Respirable crystalline silica	Drill and blast operator	1	10	700	200	0.01	0.7	6.27	Y	0.2	0	Y
Inhalable dust	Project driller	1	5	130	60	0.5	13	11.81	Y	6	0.6	Y
Inhalable dust	Mobile equipment operator	1	0	110	30	0	11	6.1	Y	3	0.2	Y
Inhalable dust	Fixed plant maintainer	1	30	110	50	3	11	7.7	Y	5	0.5	Y
Inhalable dust	Drill and blast operator	1	10	110	50	1	11	6.8	Y	5	0.3	Y
Respirable dust	Project driller	1	33	133	66	1	4	23.4	Y	2	0.1	Y
Respirable dust	Mobile equipment operator	1	17	133	50	0.5	4	1.4	Y	1.5	0	Y
Respirable dust	Fixed plant maintainer	1	17	133	50	0.5	4	1	Y	1.5	0	Y
Respirable dust	Drill and blast operator	1	33	165	66	1	5	9	Y	2	0.2	Y
Respirable crystalline silica	Project driller	2	50	300	120	0.05	0.3	4.65	Y	0.12	0	Y
Respirable crystalline silica	Mobile equipment operator	2	50	90	50	0.05	0.09	5.38	Y	0.05	0	Y
Respirable crystalline silica	Fixed plant maintainer	2	50	90	70	0.05	0.09	4.6	Y	0.07	0	Y
Respirable crystalline silica	Drill and blast operator	2	50	300	80	0.05	0.3	6.27	Y	0.08	0	Y
Inhalable dust	Project driller	2	55	200	130	5.5	20	11.81	Y	13	0.6	Y
Inhalable dust	Mobile equipment operator	2	10	70	30	1	7	6.1	Y	3	0.2	Y
Inhalable dust	Fixed plant maintainer	2	15	130	80	1.5	13	7.7	Y	8	0.5	Y
Inhalable dust	Drill and blast operator	2	55	200	110	5.5	20	6.8	Y	11	0.3	Y
Respirable dust	Project driller	2	33	330	330	1	10	23.4	Y	10	0.1	Y
Respirable dust	Mobile equipment operator	2	10	85	43	0.3	2.8	1.4	Y	1.3	0	Y
Respirable dust	Fixed plant maintainer	2	33	165	83	1	5	1	Y	2.5	0	Y
Respirable dust	Drill and blast operator	2	60	264	83	1.8	8	9	Y	2.5	0.2	Y
Respirable crystalline silica	Project driller	3	30	120	75	0.03	0.12	4.65	Y	0.075	0	Y
Respirable crystalline silica	Mobile equipment operator	3	10	60	40	0.01	0.06	5.38	Y	0.04	0	Y
Respirable crystalline silica	Fixed plant maintainer	3	15	150	50	0.015	0.15	4.6	Y	0.05	0	Y
Respirable crystalline silica	Drill and blast operator	3	25	180	65	0.025	0.18	6.27	Y	0.065	0	Y
Inhalable dust	Project driller	3	40	140	50	4	14	11.81	Y	5	0.6	Y
Inhalable dust	Mobile equipment operator	3	10	50	40	1	5	6.1	Y	4	0.2	Y
Inhalable dust	Fixed plant maintainer	3	5	160	60	0.5	16	7.7	Y	6	0.5	Y
Inhalable dust	Drill and blast operator	3	10	110	40	1	11	6.8	Y	4	0.3	Y
Respirable dust	Project driller	3	50	120	66	1.5	3.6	23.4	Y	2	0.1	Y
Respirable dust	Mobile equipment operator	3	10	33	33	0.3	1	1.4	Y	1	0	Y
Respirable dust	Fixed plant maintainer	3	10	50	33	0.3	1.5	1	Y	1	0	Y
Respirable dust	Drill and blast operator	3	50	100	75	1.5	3	9	Y	2.3	0.2	Y
Respirable crystalline silica	Project driller	4	50	150	80	0.05	0.15	4.65	Y	0.09	0	Y
Respirable crystalline silica	Mobile equipment operator	4	30	80	50	0.03	0.08	5.38	Y	0.05	0	Y
Respirable crystalline silica	Fixed plant maintainer	4	40	100	60	0.04	0.1	4.6	Y	0.06	0	Y
Respirable crystalline silica	Drill and blast operator	4	40	120	80	0.04	0.12	6.27	Y	0.08	0	Y
Inhalable dust	Project driller	4	20	120	60	2	12	11.81	Y	6	0.6	Y
Inhalable dust	Mobile equipment operator	4	5	30	20	0.5	3	6.1	Y	2	0.2	Y
Inhalable dust	Fixed plant maintainer	4	10	80	40	1	8	7.7	Y	4	0.5	Y
Inhalable dust	Drill and blast operator	4	20	100	50	2	10	6.8	Y	5	0.3	Y
Respirable dust	Project driller	4	33	133	66	1	4	23.4	Y	2	0.1	Y
Respirable dust	Mobile equipment operator	4	10	37	20	0.3	1.1	1.4	Y	0.6	0	Y
Respirable dust	Fixed plant maintainer	4	17	75	37	0.5	2.3	1	Y	1.1	0	Y
Respirable dust	Drill and blast operator	4	33	120	50	1	3.6	9	Y	1.5	0.2	Y
									Total = 48			Total = 48
									Y = 48			Y = 48
									N = 0			N = 0
									1			1

## Sheet: Air Conts_Range
Contaminant	JobRole	Expert number	EXPERT OEL_lowest	EXPERT OEL_Highest	MEASURED OEL_Lowest	MEASURED OEL_Highest	Did expert overestimate?	EXPERT CONC_Lowest	EXPERT CONC_Highest	MEASURED CONC_Lowest	MEASURED CONC_Highest	Did expert overestimate?
Respirable crystalline silica	Project driller	1	20	120	3.52	690.85	N	0.02	1.2	0.0025	0.4905	Y
Respirable crystalline silica	Mobile equipment operator	1	20	900	3.25	23.25	Y	0.02	0.9	0.0027	0.0193	Y
Respirable crystalline silica	Fixed plant maintainer	1	0	400	2.99	16.22	Y	0	0.4	0.0022	0.0128	Y
Respirable crystalline silica	Drill and blast operator	1	10	700	2.64	64.48	Y	0.01	0.7	0.0023	0.0561	Y
Inhalable dust	Project driller	1	5	130	3.48	235.52	Y	0.5	13	0.24	20.49	N
Inhalable dust	Mobile equipment operator	1	0	110	0.39	48.11	Y	0	11	0.0367	4.57	Y
Inhalable dust	Fixed plant maintainer	1	30	110	0.41	675.77	Y	3	11	0.0389	47.98	N
Inhalable dust	Drill and blast operator	1	10	110	0.51	117.45	Y	1	11	0.0483	8.339	Y
Respirable dust	Project driller	1	33	133	2.67	395.4	N	1	4	0.0568	8.422	N
Respirable dust	Mobile equipment operator	1	17	133	0	16.6	Y	0.5	4	0	0.4134	Y
Respirable dust	Fixed plant maintainer	1	17	133	0.32	225.92	Y	0.5	4	0.0091	4.812	N
Respirable dust	Drill and blast operator	1	33	165	0.02	553.41	N	1	5	0.0005	13.78	N
Respirable crystalline silica	Project driller	2	50	300	3.52	690.85	N	0.05	0.3	0.0025	0.4905	N
Respirable crystalline silica	Mobile equipment operator	2	50	90	3.25	23.25	Y	0.05	0.09	0.0027	0.0193	Y
Respirable crystalline silica	Fixed plant maintainer	2	50	90	2.99	16.22	Y	0.05	0.09	0.0022	0.0128	Y
Respirable crystalline silica	Drill and blast operator	2	50	300	2.64	64.48	Y	0.05	0.3	0.0023	0.0561	Y
Inhalable dust	Project driller	2	55	200	3.48	235.52	N	5.5	20	0.24	20.49	N
Inhalable dust	Mobile equipment operator	2	10	70	0.39	48.11	Y	1	7	0.0367	4.57	Y
Inhalable dust	Fixed plant maintainer	2	15	130	0.41	675.77	N	1.5	13	0.0389	47.98	N
Inhalable dust	Drill and blast operator	2	55	200	0.51	117.45	Y	5.5	20	0.0483	8.339	Y
Respirable dust	Project driller	2	33	330	2.67	395.4	N	1	10	0.0568	8.422	Y
Respirable dust	Mobile equipment operator	2	10	85	0	16.6	Y	0.3	2.8	0	0.4134	Y
Respirable dust	Fixed plant maintainer	2	33	165	0.32	225.92	N	1	5	0.0091	4.812	Y
Respirable dust	Drill and blast operator	2	60	264	0.02	553.41	N	1.8	8	0.0005	13.78	N
Respirable crystalline silica	Project driller	3	30	120	3.52	690.85	N	0.03	0.12	0.0025	0.4905	N
Respirable crystalline silica	Mobile equipment operator	3	10	60	3.25	23.25	Y	0.01	0.06	0.0027	0.0193	Y
Respirable crystalline silica	Fixed plant maintainer	3	15	150	2.99	16.22	Y	0.015	0.15	0.0022	0.0128	Y
Respirable crystalline silica	Drill and blast operator	3	25	180	2.64	64.48	Y	0.025	0.18	0.0023	0.0561	Y
Inhalable dust	Project driller	3	40	140	3.48	235.52	N	4	14	0.24	20.49	N
Inhalable dust	Mobile equipment operator	3	10	50	0.39	48.11	Y	1	5	0.0367	4.57	Y
Inhalable dust	Fixed plant maintainer	3	5	160	0.41	675.77	N	0.5	16	0.0389	47.98	N
Inhalable dust	Drill and blast operator	3	10	110	0.51	117.45	N	1	11	0.0483	8.339	Y
Respirable dust	Project driller	3	50	120	2.67	395.4	N	1.5	3.6	0.0568	8.422	N
Respirable dust	Mobile equipment operator	3	10	33	0	16.6	Y	0.3	1	0	0.4134	Y
Respirable dust	Fixed plant maintainer	3	10	50	0.32	225.92	N	0.3	1.5	0.0091	4.812	N
Respirable dust	Drill and blast operator	3	50	100	0.02	553.41	N	1.5	3	0.0005	13.78	N
Respirable crystalline silica	Project driller	4	50	150	3.52	690.85	N	0.05	0.15	0.0025	0.4905	Y
Respirable crystalline silica	Mobile equipment operator	4	30	80	3.25	23.25	Y	0.03	0.08	0.0027	0.0193	Y
Respirable crystalline silica	Fixed plant maintainer	4	40	100	2.99	16.22	Y	0.04	0.1	0.0022	0.0128	Y
Respirable crystalline silica	Drill and blast operator	4	40	120	2.64	64.48	Y	0.04	0.12	0.0023	0.0561	Y
Inhalable dust	Project driller	4	20	120	3.48	235.52	N	2	12	0.24	20.49	N
Inhalable dust	Mobile equipment operator	4	5	30	0.39	48.11	N	0.5	3	0.0367	4.57	N
Inhalable dust	Fixed plant maintainer	4	10	80	0.41	675.77	N	1	8	0.0389	47.98	N
Inhalable dust	Drill and blast operator	4	20	100	0.51	117.45	N	2	10	0.0483	8.339	Y
Respirable dust	Project driller	4	33	133	2.67	395.4	N	1	4	0.0568	8.422	N
Respirable dust	Mobile equipment operator	4	10	37	0	16.6	Y	0.3	1.1	0	0.4134	Y
Respirable dust	Fixed plant maintainer	4	17	75	0.32	225.92	N	0.5	2.3	0.0091	4.812	N
Respirable dust	Drill and blast operator	4	33	120	0.02	553.41	N	1	3.6	0.0005	13.78	N
							Total = 48					Total = 48
							Y = 24					Y = 27
							N = 24					N = 21
							0.5					0.5625

## Sheet: Air Conts_Highest
Contaminant	JobRole	Expert number	EXPERT OEL_Highest	MEASURED OEL_Highest	Did expert overestimate?	EXPERT CONC_Highest	MEASURED CONC_Highest	Did expert overestimate?
Respirable crystalline silica	Project driller	1	120	690.85	N	1.2	0.4905	Y
Respirable crystalline silica	Mobile equipment operator	1	900	23.25	Y	0.9	0.0193	Y
Respirable crystalline silica	Fixed plant maintainer	1	400	16.22	Y	0.4	0.0128	Y
Respirable crystalline silica	Drill and blast operator	1	700	64.48	Y	0.7	0.0561	Y
Inhalable dust	Project driller	1	130	235.52	N	13	20.49	N
Inhalable dust	Mobile equipment operator	1	110	48.11	Y	11	4.57	Y
Inhalable dust	Fixed plant maintainer	1	110	675.77	N	11	47.98	N
Inhalable dust	Drill and blast operator	1	110	117.45	N	11	8.339	Y
Respirable dust	Project driller	1	133	395.4	N	4	8.422	N
Respirable dust	Mobile equipment operator	1	133	16.6	Y	4	0.4134	Y
Respirable dust	Fixed plant maintainer	1	133	225.92	N	4	4.812	N
Respirable dust	Drill and blast operator	1	165	553.41	N	5	13.78	N
Respirable crystalline silica	Project driller	2	300	690.85	N	0.3	0.4905	N
Respirable crystalline silica	Mobile equipment operator	2	90	23.25	Y	0.09	0.0193	Y
Respirable crystalline silica	Fixed plant maintainer	2	90	16.22	Y	0.09	0.0128	Y
Respirable crystalline silica	Drill and blast operator	2	300	64.48	Y	0.3	0.0561	Y
Inhalable dust	Project driller	2	200	235.52	N	20	20.49	N
Inhalable dust	Mobile equipment operator	2	70	48.11	Y	7	4.57	Y
Inhalable dust	Fixed plant maintainer	2	130	675.77	N	13	47.98	N
Inhalable dust	Drill and blast operator	2	200	117.45	Y	20	8.339	Y
Respirable dust	Project driller	2	330	395.4	N	10	8.422	Y
Respirable dust	Mobile equipment operator	2	85	16.6	Y	2.8	0.4134	Y
Respirable dust	Fixed plant maintainer	2	165	225.92	N	5	4.812	Y
Respirable dust	Drill and blast operator	2	264	553.41	N	8	13.78	N
Respirable crystalline silica	Project driller	3	120	690.85	N	0.12	0.4905	N
Respirable crystalline silica	Mobile equipment operator	3	60	23.25	Y	0.06	0.0193	Y
Respirable crystalline silica	Fixed plant maintainer	3	150	16.22	Y	0.15	0.0128	Y
Respirable crystalline silica	Drill and blast operator	3	180	64.48	Y	0.18	0.0561	Y
Inhalable dust	Project driller	3	140	235.52	N	14	20.49	N
Inhalable dust	Mobile equipment operator	3	50	48.11	Y	5	4.57	Y
Inhalable dust	Fixed plant maintainer	3	160	675.77	N	16	47.98	N
Inhalable dust	Drill and blast operator	3	110	117.45	N	11	8.339	Y
Respirable dust	Project driller	3	120	395.4	N	3.6	8.422	N
Respirable dust	Mobile equipment operator	3	33	16.6	Y	1	0.4134	Y
Respirable dust	Fixed plant maintainer	3	50	225.92	N	1.5	4.812	N
Respirable dust	Drill and blast operator	3	100	553.41	N	3	13.78	N
Respirable crystalline silica	Project driller	4	150	690.85	N	0.15	0.4905	N
Respirable crystalline silica	Mobile equipment operator	4	80	23.25	Y	0.08	0.0193	Y
Respirable crystalline silica	Fixed plant maintainer	4	100	16.22	Y	0.1	0.0128	Y
Respirable crystalline silica	Drill and blast operator	4	120	64.48	Y	0.12	0.0561	Y
Inhalable dust	Project driller	4	120	235.52	N	12	20.49	N
Inhalable dust	Mobile equipment operator	4	30	48.11	N	3	4.57	N
Inhalable dust	Fixed plant maintainer	4	80	675.77	N	8	47.98	N
Inhalable dust	Drill and blast operator	4	100	117.45	N	10	8.339	Y
Respirable dust	Project driller	4	133	395.4	N	4	8.422	N
Respirable dust	Mobile equipment operator	4	37	16.6	Y	1.1	0.4134	Y
Respirable dust	Fixed plant maintainer	4	75	225.92	N	2.3	4.812	N
Respirable dust	Drill and blast operator	4	120	553.41	N	3.6	13.78	N
					Total = 48			Total = 48
					Y = 20			Y = 26
					N = 28			N = 22
					0.4166			0.5416

## Sheet: Air Conts_Lowest
Contaminant	JobRole	Expert number	EXPERT OEL_lowest	MEASURED OEL_Lowest	Did expert overestimate?	EXPERT CONC_Lowest	MEASURED CONC_Lowest	Did expert overestimate?
Respirable crystalline silica	Project driller	1	20	3.52	Y	0.02	0.0025	Y
Respirable crystalline silica	Mobile equipment operator	1	20	3.25	Y	0.02	0.0027	Y
Respirable crystalline silica	Fixed plant maintainer	1	0	2.99	N	0	0.0022	N
Respirable crystalline silica	Drill and blast operator	1	10	2.64	Y	0.01	0.0023	Y
Inhalable dust	Project driller	1	5	3.48	Y	0.5	0.24	Y
Inhalable dust	Mobile equipment operator	1	0	0.39	N	0	0.0367	N
Inhalable dust	Fixed plant maintainer	1	30	0.41	Y	3	0.0389	Y
Inhalable dust	Drill and blast operator	1	10	0.51	Y	1	0.0483	Y
Respirable dust	Project driller	1	33	2.67	Y	1	0.0568	Y
Respirable dust	Mobile equipment operator	1	17	0	Y	0.5	0	Y
Respirable dust	Fixed plant maintainer	1	17	0.32	Y	0.5	0.0091	Y
Respirable dust	Drill and blast operator	1	33	0.02	Y	1	0.0005	Y
Respirable crystalline silica	Project driller	2	50	3.52	Y	0.05	0.0025	Y
Respirable crystalline silica	Mobile equipment operator	2	50	3.25	Y	0.05	0.0027	Y
Respirable crystalline silica	Fixed plant maintainer	2	50	2.99	Y	0.05	0.0022	Y
Respirable crystalline silica	Drill and blast operator	2	50	2.64	Y	0.05	0.0023	Y
Inhalable dust	Project driller	2	55	3.48	Y	5.5	0.24	Y
Inhalable dust	Mobile equipment operator	2	10	0.39	Y	1	0.0367	Y
Inhalable dust	Fixed plant maintainer	2	15	0.41	Y	1.5	0.0389	Y
Inhalable dust	Drill and blast operator	2	55	0.51	Y	5.5	0.0483	Y
Respirable dust	Project driller	2	33	2.67	Y	1	0.0568	Y
Respirable dust	Mobile equipment operator	2	10	0	Y	0.3	0	Y
Respirable dust	Fixed plant maintainer	2	33	0.32	Y	1	0.0091	Y
Respirable dust	Drill and blast operator	2	60	0.02	Y	1.8	0.0005	Y
Respirable crystalline silica	Project driller	3	30	3.52	Y	0.03	0.0025	Y
Respirable crystalline silica	Mobile equipment operator	3	10	3.25	Y	0.01	0.0027	Y
Respirable crystalline silica	Fixed plant maintainer	3	15	2.99	Y	0.015	0.0022	Y
Respirable crystalline silica	Drill and blast operator	3	25	2.64	Y	0.025	0.0023	Y
Inhalable dust	Project driller	3	40	3.48	Y	4	0.24	Y
Inhalable dust	Mobile equipment operator	3	10	0.39	Y	1	0.0367	Y
Inhalable dust	Fixed plant maintainer	3	5	0.41	Y	0.5	0.0389	Y
Inhalable dust	Drill and blast operator	3	10	0.51	Y	1	0.0483	Y
Respirable dust	Project driller	3	50	2.67	Y	1.5	0.0568	Y
Respirable dust	Mobile equipment operator	3	10	0	Y	0.3	0	Y
Respirable dust	Fixed plant maintainer	3	10	0.32	Y	0.3	0.0091	Y
Respirable dust	Drill and blast operator	3	50	0.02	Y	1.5	0.0005	Y
Respirable crystalline silica	Project driller	4	50	3.52	Y	0.05	0.0025	Y
Respirable crystalline silica	Mobile equipment operator	4	30	3.25	Y	0.03	0.0027	Y
Respirable crystalline silica	Fixed plant maintainer	4	40	2.99	Y	0.04	0.0022	Y
Respirable crystalline silica	Drill and blast operator	4	40	2.64	Y	0.04	0.0023	Y
Inhalable dust	Project driller	4	20	3.48	Y	2	0.24	Y
Inhalable dust	Mobile equipment operator	4	5	0.39	Y	0.5	0.0367	Y
Inhalable dust	Fixed plant maintainer	4	10	0.41	Y	1	0.0389	Y
Inhalable dust	Drill and blast operator	4	20	0.51	Y	2	0.0483	Y
Respirable dust	Project driller	4	33	2.67	Y	1	0.0568	Y
Respirable dust	Mobile equipment operator	4	10	0	Y	0.3	0	Y
Respirable dust	Fixed plant maintainer	4	17	0.32	Y	0.5	0.0091	Y
Respirable dust	Drill and blast operator	4	33	0.02	Y	1	0.0005	Y
					Total = 48			Total = 48
					Y = 46			Y = 46
					N = 2			N = 2
					0.9583			0.9583
